# Supplementary material for: Different Mutation Tolerance of Lentiviral (HIV-1) and Deltaretroviral (BLV and HTLV) Protease Precursors
Source: Viruses. 2022 Aug 26;14(9):1888. doi: 10.3390/v14091888 (PMC9505669; doi:10.3390/v14091888)
Supplement: Supplementary file 1 [file viruses-14-01888-s001.zip]

Archive with 1 entries (1 files):
- Table S1-Mutagenesis primers.xlsx
