# Supplementary material for: Different Mutation Tolerance of Lentiviral (HIV-1) and Deltaretroviral (BLV and HTLV) Protease Precursors
Source: Viruses. 2022 Aug 26;14(9):1888. doi: 10.3390/v14091888 (PMC9505669; doi:10.3390/v14091888)
Supplement: Supplementary file 1 [file viruses-14-01888-s001.zip › Table S1-Mutagenesis primers.xlsx]

## Sheet: Munka1
	Plasmid: Malc5x				Plasmid: pMalc5x				Plasmid: pMalc2x				Plasmid: pMalc2x				Plasmid: pMalc5x				Plasmid: pMalc2x				Plasmid: pMalc2x
	HIV-1 PR	Primer	Primer sequence (from 5' to 3')		HIV-1 PR5	Primer	Primer sequence (from 5' to 3')		BLV PR	Primer	Primer sequence (from 5' to 3')		HTLV-1 PR	Primer	Primer sequence (from 5' to 3')		HTLV-1 PR3	Primer	Primer sequence (from 5' to 3')		HTLV-2 PR	Primer	Primer sequence (from 5' to 3')		HTLV-3 PR	Primer	Primer sequence (from 5' to 3')
	R8K	FWD	CTCTTTGGCAGAAGCCCCTCGTCACAATAAAG		R8K	FWD	CACTCTTTGGAAAAAGCCGCTGGTTACCATC		R9K	FWD	GCTCGCAGCAAGCCCTCCGTGG		R10K	FWD	GATCCCGCCCGTAAGCCCTTAATTAAAG		R10K	FWD	GATCCCGCCCGTAAGCCCTTAATTAAAG		Q10K	FWD	CAACAACAGaAACCGATCCTGG		Q10K	FWD	GTCCCAACAAAGGAAACCTATCCTAC
		REV	CTTTATTGTGACGAGGGGCTTCTGCCAAAGAG			REV	GATGGTAACCAGCGGCTTTTTCCAAAGAGTG			REV	CCACGGAGGGCTTGCTGCGAGCC			REV	CTTTAATTAAGGGCTTACGGGCGGGATC			REV	CTTTAATTAAGGGCTTACGGGCGGGATC			REV	CCAGGATCGGTTtCTGTTGTTG			REV	GTAGGATAGGTTTCCTTTGTTGGGAC
	L10I	FWD	GCAGCGACCCATTGTCACAATAAAGATAGG		L10I	FWD	CGTCCGATTGTTACCATCAAAATCGGTG		S11I	FWD	GCCGTCCCATCGTGGCTGTATAC		L12I	FWD	GTCGGCCCATAATTAAAGCCCAG		L12I	FWD	GTCGGCCCATAATTAAAGCCCAG
		REV	CCCTATCTTTATTGTGACAATGGGTCGCTGCC			REV	CGATTTTGATGGTAACAATCGGACGTTTCC			REV	GTATACAGCCACGATGGGACGGCTG			REV	CTGGGCTTTAATTATGGGCCGAC			REV	CTGGGCTTTAATTATGGGCCGAC
	L23I	FWD	GGAAGCTATCTTAGATACAGGAGCAGATGATACAG		L23I	FWD	GAAGCTATCCTGGATACTGGCGCTGAC		L31I	FWD	GCCCTCATGATTGTGGACACC		L30I	FWD	CGAAGCTATACTAGATACAGGAGCAG		L30I	FWD	CGAAGCTATACTAGATACAGGAGCAG		L30I	FWD	CCAAGCAATCCTGGATACCGGCG		L30I	FWD	GTTCAAGCAaTCCTCGACACC
		REV	GTATCATCTGCTCCTGTATCTAAGATAGCTTCCTTT			REV	GCGCCAGTATCCAGGATAGCTTCTTTC			REV	GGTGTCCACAATCATGAGGGC			REV	CTGCTCCTGTATCTAGTATAGCTTCG			REV	CTGCTCCTGTATCTAGTATAGCTTCG			REV	GCCGGTATCCAGGATTGCTTGGGTC			REV	GGTGTCGAGGAtTGCTTGAAC
	D30N	FWD	GGCGCTGACAATACTGTTATCGAAG		D30N	FWD	GGCGCTGACAATACTGTTATCGAAG
		REV	CTTCGATAACAGTATTGTCAGCGC			REV	CTTCGATAACAGTATTGTCAGCGC
	M46I	FWD	GGAAACCAAAAATAATAGGGGGAATTGGAG		M46I	FWD	GGAAGATGGAAACCAAAAATAATAGGGGG		A56I	FWD	CCCGCCATAGTGCTCGGAGC		S55I	FWD	CAAAAATACAATCGTATTAGGAGCAGGGGGC		S55I	FWD	CAAAAATACAATCGTATTAGGAGCAGGGGGC		L55I	FWD	GATACGATCATCCTGGGCGCCAG		T55I	FWD	CAGGACACCATTGTCTTAGGCG
		REV	CTCCAATTCCCCCTATTATTTTTGGTTTCC			REV	CCCCTATTATTTTTGGTTTCCATCTTCC			REV	CTCCGAGCACTATGGCGGGGATC			REV	GCCCCCTGCTCCTAATACGATTGTATTTTTG			REV	GCCCCCTGCTCCTAATACGATTGTATTTTTG			REV	GCGCCCAGGATGATCGTATCATGCAG			REV	CGCCTAAGACAATGGTGTCCTG
	I47A	FWD	CCAAAAATGGCAGGGGGAATTGGAGGTTTTATC		I47A	FWD	GAAACCAAAAATGGCAGGGGGAATTGGAGG		V57A	FWD	CGCCGCAGCGCTCGGAG		V56A	FWD	AATACATCCGCATTAGGAGCAGGGG		V56A	FWD	AATACATCCGCATTAGGAGCAGGGG		I56A	FWD	CGCTGGCCCTGGGCGCCAGTG		V56A	FWD	GGACACCACTGcCTTAGGCG
		REV	CCTCCAATTCCCCCTGCCATTTTTGGTTTCC			REV	CCTCCAATTCCCCCTGCCATTTTTGGTTTC			REV	CGAGCGCTGCGGCGG			REV	CCCCTGCTCCTAATGCGGATGTATT			REV	CCCCTGCTCCTAATGCGGATGTATT			REV	GCGCCCAGGGCCAGCGTATCATG			REV	CGCCTAAGgCAGTGGTGTCC
													L57G	FWD	CATCCGTAGGAGGAGCAGGGGGCC		L57G	FWD	CATCCGTAGGAGGAGCAGGGGGCC
														REV	GCCCCCTGCTCCTCCTACGGATGTATT			REV	GCCCCCTGCTCCTCCTACGGATGTATT
													A59I	FWD	CGTATTAGGAATAGGGGGCCAAACCC		A59I	FWD	CGTATTAGGAATAGGGGGCCAAACCC
														REV	GGGTTTGGCCCCCTATTCCTAATACG			REV	GGGTTTGGCCCCCTATTCCTAATACG
	G73S	FWD	GCTATAAGTACAGTATTAGTAGGACCTACACCTG		G73S	FWD	CAAAGCTATAAGTACAGTTCTGGTGGGTC		I88S	FWD	CCCTTTATCACCAGCCCAAAAATTTTAG		L87S	FWD	CGCCTATTGTTTCAACATCTTGCCTAG		L87S	FWD	CGCCTATTGTTTCAACATCTGCCCTAG		L87S	FWD	CCCGGTTATCTCGAGCTCTTGCCTG		L87S	FWD	ACAGCCAGTAACCTCAACTTCCTGCC
		REV	CAGGTGTAGGTCCTACTAATACTGTACTTATAGC			REV	GACCCACCAGAACTGTACTTATAGCTTTG			REV	CTAAAATTTTTGGGCTGGTGATAAAGGGACC			REV	CTAGGCAAGATGTTGAAACAATAGGCG			REV	CTAGGGCAGATGTTGAAACAATAGGCG			REV	CAGGCAAGAGCTCGAGATAACCGGG			REV	GGCAGGAAGTTGAGGTTACTGGCTGT
	L76V	FWD	GTACAGTAGTGGTAGGACCTACACCTGTCAAC		L76V	FWD	GTACAGTTGTGGTGGGTCCAAC		L92V	FWD	CATCCCAAAAATTGTAGTTGACACTTTCG		L91V	FWD	TGTTTTAACATCTTTCCTAGTTGATACCA		L91V	FWD	GTTTTAACATCTGTCCTAGTTGATACCA		L91V	FWD	CTTGCGTGCTGGATACGCAC		L91V	FWD	CTTCCTGCGTAATTGATACTAACGATCAG
		REV	GACAGGTGTAGGTCCTACCACTACTGTACCTATAGC			REV	GTTGGACCCACCACAACTGTAC			REV	GTCGAAAGTGTCAACTACAATTTTTGGGATG			REV	TGGTATCAACTAGGAAAGATGTTAAAAC			REV	TGGTATCAACTAGGACAGATGTTAAAAC			REV	GTGCGTATCCAGCACGCAAG			REV	CTGATCGTTAGTATCAATTACGCAGGAAG
	V77I	FWD	CAGTATTAATAGGACCTACACCTGTCAACA		V77I	FWD	GGTACAGTTCTGATAGGTCCAACCCCGG		V93I	FWD	CATCCCAAAAATTTTAATTGACACTTTCGAC		V92I	FWD	CATCTTGCATAGTTGATACCAAAAACAACTG		V92I	FWD	CATCTTGCATAGTTGATACCAAAAACAACTG		L92I	FWD	GCTCTTGCCTGattGATACGCACaataaatg
		REV	TGTTGACAGGTGTAGGTCCTATTAATACTG			REV	GGGGTTGGACCTATCAGAACTGTAC			REV	GTCGAAAGTGTCAATTAAAATTTTTGGGATG			REV	CAGTTGTTTTTGGTATCAACTATGCAAGATG			REV	CAGTTGTTTTTGGTATCAACTATGCAAGATG			REV	catttattGTGCGTATCaatCAGGCAAGAGC
	I84V	FWD	CACCTGTCAACGTCATTGGAAGAAATCTGTTGACT		I84V	FWD	CCCGGTTAACGTCATTGGTCGT		I101V	FWD	CGACAAATGGCAAGTTTTAGGACG		I100V	FWD	CTGGGCCGTCATAGGTCGTG		I100V	FWD	CTGGGCCGTCATAGGTCGC		I100V	FWD	GGACCGTTATCGGCCGTG		I100V	FWD	AGTGGACTGTACTAGGACGGG
		REV	AGTCAACAGATTTCTTCCAATGACGTTGACAGGTG			REV	ACGACCAATGACGTTAACCGGG			REV	CCCGTCCTAAAACTTGCCATTTG			REV	CACGACCTATGACGGCCCAG			REV	GCGACCTATGACGGCCCAG			REV	CACGGCCGATAACGGTCC			REV	CCCGTCCTAGTACAGTCCACT
	N88S	FWD	GGAAGAAGCCTGTTGACTCAGATTGGTTGCAC		N88S	FWD	CATTGGTCGTAGCCTGCTCACTCAAATCG		D105S	FWD	GGACGGTCCGTCCTCTCCCGC		D104S	FWD	GGTCGTTCTGCCTTACAACAATGCCAAG		D104S	FWD	GGTCGCTCTGCCTTACTACAAGCCCAG		D104S	FWD	GGCCGTTCCGCGCTGCAAC		D104S	FWD	CTAGGACGGTCTGCTCTGCAACAGTG
		REV	ACCAATCTGAGTCAACAGGCTTCTTCCAATTATG			REV	CGATTTGAGTGAGCAGGCTACGACCAATG			REV	GGACGGTCCGTCCTCTCCCGC			REV	CATTGTTGTAAGGCAGAACGACCTATGATGG			REV	GGCTTGTAGTAAGGCAGAGCGACCTATG			REV	CAGCGCGGAACGGCCGATAATG			REV	CTGTTGCAGAGCAGACCGTCCTAGTATAG
	L90M	FWD	GAAGAAATCTGATGACTCAGATTGGTTGCAC		L90M	FWD	GGTCGTAATCTGATGACTCAAATCGG		L107M	FWD	GGACGTCCTCAUGCGCCTACAGGCC		L106M	FWD	GATGCCATGCAACAATGCCAAGGC		L106M	FWD	CGCGATGCCATGCTACAAGCCC		L106M	FWD	GACGCGATGCAACAATGTC		L106M	FWD	GGGATGCTATGCAACAGTGTC
		REV	GTGCAACCAATCTGAGTCATCAGATTTCTTC			REV	CCGATTTGAGTCATCAGATTACGACC			REV	GGCCTGTAGGCGCATGAGGACGTCC			REV	GGCATTGTTGCATGGCATCACGACC			REV	GGCTTGTAGCATGGCATCGCGACC			REV	GACATTGTTGCATCGCGTC			REV	GACACTGTTGCATAGCATCCC
	Primer		Primer sequence (from 5' to 3')		Primer		Primer sequence (from 5' to 3')		Primer		Primer sequence (from 5' to 3')		Primer		Primer sequence (from 5' to 3')		Primer		Primer sequence (from 5' to 3')		Primer		Primer sequence (from 5' to 3')		Primer		Primer sequence (from 5' to 3')
	HIV-1_N-term_linker_NdeI_FWD		CATATGCAGGGCACCGTGAGCTTCAACTTCCCTCAGATCACTCTTTGGC		pMal-c5x_FW		CAACCTCGGGATCGAGG		BLV_pMalc2x_FW		CGGGATCGAGGGAAGG		HTLV-1_pMalc2x_FW		GAAGGATTTCAGAATTCAACCAAGAC		pMal-c5x_FW		CAACCTCGGGATCGAGG		HTLV-2-3_pMalc2x_fw		GATCGAGGGAAGGATTTCAGAATTC		HTLV-2-3_pMalc2x_fw		GATCGAGGGAAGGATTTCAGAATTC
	HIV-1_pmalc2x_rev		CGCCCCTCGATGGATCCTCAAAAATTTAAAGTG		pMal-c5x_RV		GCTTATTTAATTACCTGCAGGGAATTC		pMALc2x_rv		GTAAAACGACGGCCAG		HTLV-1_pMalc2x_RV		CGAATCTAGAGGATCCTCATCAC		pMal-c5x_RV				pMALc2x_rv		GTAAAACGACGGCCAG		pMALc2x_rv		GTAAAACGACGGCCAG
